# Supplementary material for: Machine Learning Calibration of Smartphone-Based Infrared Thermal Cameras: Improved Bias and Persistent Random Error
Source: Sensors (Basel). 2026 Feb 17;26(4):1295. doi: 10.3390/s26041295 (PMC12944422; doi:10.3390/s26041295)
Supplement: Supplementary file 1 [file sensors-26-01295-s001.zip]

Archive with 3 entries (3 files):
- thermal.ipynb
- data.xlsx
- experiment_sheet.xlsx
