# Supplementary material for: Machine Learning Calibration of Smartphone-Based Infrared Thermal Cameras: Improved Bias and Persistent Random Error
Source: Sensors (Basel). 2026 Feb 17;26(4):1295. doi: 10.3390/s26041295 (PMC12944422; doi:10.3390/s26041295)
Supplement: Supplementary file 1 [file sensors-26-01295-s001.zip › thermal.ipynb]

# %% [code]
from google.colab import drive
drive.mount('/content/drive')

# %% [code]
!pip install pingouin

# %% [code]
import pandas as pd
import numpy as np
import seaborn as sns
import matplotlib.pyplot as plt
import pingouin as pg
from scipy import stats
import glob
import sys
from sklearn.ensemble import RandomForestRegressor, ExtraTreesRegressor

# %% [code]
# --- Calibration: map FLIR One Pro -> iHealth PT3 (absolute temperature) ---
# Dependencies: numpy, pandas, scikit-learn (no exotic libs)
# Optional: matplotlib for quick plots

import numpy as np
import pandas as pd
from pathlib import Path
from sklearn.pipeline import Pipeline
from sklearn.preprocessing import PolynomialFeatures, StandardScaler
from sklearn.linear_model import HuberRegressor, Ridge
from sklearn.ensemble import GradientBoostingRegressor
from sklearn.model_selection import GroupKFold, cross_val_predict
from sklearn.metrics import mean_absolute_error, r2_score
from dataclasses import dataclass

# ------------------------------
# Data utilities (match your file layout)
# ------------------------------
def load_pairs_from_excel(xlsx_path):
    """Return a tidy DF with columns: participant, round, t_flir, t_ihealth, idx (1..15)."""
    xls = pd.ExcelFile(xlsx_path)
    rows_slice = slice(4, 14)  # rows holding 10 repeated measures (as in your code)
    out = []
    for sheet in xls.sheet_names:
        try:
            pid = int(sheet)
        except Exception:
            # ignore metadata sheets like "Sheet1", "Sheet3"
            continue
        df = pd.read_excel(xls, sheet_name=sheet, header=None)
        # Columns per your sheet: [idx, R1_iHealth, R1_FLIR, R2_FLIR, R2_iHealth, ...]
        r1_i = df.iloc[rows_slice, 1].astype(float).to_list()
        r1_f = df.iloc[rows_slice, 2].astype(float).to_list()
        r2_f = df.iloc[rows_slice, 3].astype(float).to_list()
        r2_i = df.iloc[rows_slice, 4].astype(float).to_list()
        # build rows
        for k in range(len(r1_i)):
            out.append({"participant": pid, "round": 1, "idx": k+1,
                        "t_ihealth": r1_i[k], "t_flir": r1_f[k]})
        for k in range(len(r2_i)):
            out.append({"participant": pid, "round": 2, "idx": k+1,
                        "t_ihealth": r2_i[k], "t_flir": r2_f[k]})
    return pd.DataFrame(out).dropna()

# ------------------------------
# Metrics incl. Bland–Altman
# ------------------------------
@dataclass
class CalibReport:
    model: Pipeline
    mae: float
    rmse: float
    r2: float
    bias: float             # mean error (pred - true)
    loa_low: float          # 95% LoA lower
    loa_high: float         # 95% LoA upper
    pi95_halfwidth: float   # symmetric half-width from conformal residuals
    residuals: np.ndarray   # CV residuals (for diagnostics)

def bland_altman_limits(errors):
    mu = np.mean(errors)
    sd = np.std(errors, ddof=1)
    return mu - 1.96*sd, mu + 1.96*sd

# ------------------------------
# Model builders
# ------------------------------
def make_poly_robust(degree=2, alpha_ridge=0.5):
    # Polynomial + standardization + robust linear head (Huber) with a mild Ridge backup for stability
    return Pipeline([
        ("poly", PolynomialFeatures(degree=degree, include_bias=True)),
        ("scaler", StandardScaler(with_mean=True, with_std=True)),
        ("head", HuberRegressor(alpha=0.0, epsilon=1.35))  # robust to outliers
    ])

def make_gbr():
    # Nonlinear tree model alternative (no scaling needed)
    return GradientBoostingRegressor(loss="squared_error", max_depth=3, n_estimators=400, learning_rate=0.03)

# ------------------------------
# Core calibration (with grouped CV + conformal PI)
# ------------------------------
def fit_calibrator(df_pairs, model="poly2"):
    """
    df_pairs: output of load_pairs_from_excel(...)
    model: "poly2" (robust polynomial) | "gbr" (gradient boosting)
    Returns CalibReport and a predict_fn that outputs (yhat, yhat_lo, yhat_hi) with 95% PI.
    """
    X = df_pairs[["t_flir"]].to_numpy()              # features: raw FLIR single point
    y = df_pairs["t_ihealth"].to_numpy()             # target: iHealth
    groups = df_pairs["participant"].to_numpy()

    if model == "poly2":
        reg = make_poly_robust(degree=2)
    elif model == "gbr":
        reg = make_gbr()
    else:
        raise ValueError("Unknown model type")

    # Grouped CV predictions (leave-participant-out style)
    gkf = GroupKFold(n_splits=min(5, len(np.unique(groups))))
    yhat_cv = cross_val_predict(reg, X, y, cv=gkf, groups=groups, n_jobs=None)

    # Fit on ALL data for deployment
    reg.fit(X, y)

    # Metrics
    resid = yhat_cv - y
    mae  = mean_absolute_error(y, yhat_cv)
    rmse = float(np.sqrt(np.mean((yhat_cv - y)**2)))
    r2   = r2_score(y, yhat_cv)
    bias = float(np.mean(resid))
    loaL, loaH = bland_altman_limits(resid)

    # Conformal PI: symmetric 95% PI using 97.5% quantile of absolute residuals
    q975 = float(np.quantile(np.abs(resid), 0.975))
    pi_half = q975

    report = CalibReport(model=reg, mae=mae, rmse=rmse, r2=r2,
                         bias=bias, loa_low=loaL, loa_high=loaH,
                         pi95_halfwidth=pi_half, residuals=resid)

    def predict_with_pi(t_flir_array):
        Xnew = np.asarray(t_flir_array).reshape(-1, 1)
        yhat = reg.predict(Xnew)
        lo   = yhat - pi_half
        hi   = yhat + pi_half
        return yhat, lo, hi

    return report, predict_with_pi

# ------------------------------
# Example usage (uncomment to run in your notebook)
# ------------------------------
df_pairs = load_pairs_from_excel("/content/drive/MyDrive/Thermal/experiment_sheet.xlsx")

print("\n Poly")
report, predict_fn = fit_calibrator(df_pairs, model="poly2")  # or "gbr"
print(f"MAE={report.mae:.3f} °C  RMSE={report.rmse:.3f} °C  R²={report.r2:.3f}")
print(f"Bias={report.bias:.3f} °C  LoA=[{report.loa_low:.2f}, {report.loa_high:.2f}] °C")
# Correct new FLIR reading(s):
yhat, lo, hi = predict_fn([33.2, 34.9, 36.1])
print("Calibrated:", yhat, "  95% PI lo:", lo, " hi:", hi)


print("\n GBR")
report, predict_fn = fit_calibrator(df_pairs, model="gbr")  # or "gbr"
print(f"MAE={report.mae:.3f} °C  RMSE={report.rmse:.3f} °C  R²={report.r2:.3f}")
print(f"Bias={report.bias:.3f} °C  LoA=[{report.loa_low:.2f}, {report.loa_high:.2f}] °C")
# Correct new FLIR reading(s):
yhat, lo, hi = predict_fn([33.2, 34.9, 36.1])
print("Calibrated:", yhat, "  95% PI lo:", lo, " hi:", hi)


# %% [code]
# ===============================================================
# Calibrate FLIR One Pro -> iHealth PT3 and compare pre vs post
# Methods: Robust Polynomial, Deming (TLS), Isotonic (monotone),
#          Quantile (GBRT), Monotone LightGBM, Splines (Huber/Weighted),
#          optional LOESS, Random Forest, Extra Trees
# Grouped CV by participant; 95% intervals; Bland–Altman plot
# ===============================================================

import numpy as np
import pandas as pd
from pathlib import Path
import matplotlib.pyplot as plt

from sklearn.pipeline import Pipeline
from sklearn.preprocessing import PolynomialFeatures, StandardScaler, SplineTransformer
from sklearn.linear_model import HuberRegressor, Ridge
from sklearn.isotonic import IsotonicRegression
# Added RandomForestRegressor and ExtraTreesRegressor to imports
from sklearn.ensemble import GradientBoostingRegressor, RandomForestRegressor, ExtraTreesRegressor
from sklearn.model_selection import GroupKFold, cross_val_predict
from sklearn.metrics import mean_absolute_error, r2_score
from sklearn.base import BaseEstimator, RegressorMixin

# Optional extras (will auto-disable if missing)
try:
    from lightgbm import LGBMRegressor
    HAVE_LGBM = True
except Exception:
    HAVE_LGBM = False

try:
    from statsmodels.nonparametric.smoothers_lowess import lowess
    HAVE_LOWESS = True
except Exception:
    HAVE_LOWESS = False

# ------------------------------
# 1) Data loading (matches your sheets)
# ------------------------------
def load_pairs_from_excel(xlsx_path: str):
    """
    Returns tidy DF with columns:
      participant, round, idx, t_flir, t_ihealth
    Assumes two rounds per sheet and repeated measures down rows.
    """
    xls = pd.ExcelFile(xlsx_path)
    rows_slice = slice(4, 14)  # 10 repeated measures like in your original code
    out = []
    for sheet in xls.sheet_names:
        try:
            pid = int(sheet)   # only numeric sheets are participants
        except Exception:
            continue
        df = pd.read_excel(xls, sheet_name=sheet, header=None)
        # Cols: [idx, R1_iHealth, R1_FLIR, R2_FLIR, R2_iHealth]
        r1_i = df.iloc[rows_slice, 1].astype(float).to_list()
        r1_f = df.iloc[rows_slice, 2].astype(float).to_list()
        r2_f = df.iloc[rows_slice, 3].astype(float).to_list()
        r2_i = df.iloc[rows_slice, 4].astype(float).to_list()
        for k in range(len(r1_i)):
            out.append({"participant": pid, "round": 1, "idx": k+1,
                        "t_ihealth": r1_i[k], "t_flir": r1_f[k]})
        for k in range(len(r2_i)):
            out.append({"participant": pid, "round": 2, "idx": k+1,
                        "t_ihealth": r2_i[k], "t_flir": r2_f[k]})
    df_pairs = pd.DataFrame(out).dropna()
    df_pairs = df_pairs[(df_pairs['t_ihealth'] > 0) & (df_pairs['t_flir'] > 0)]
    return df_pairs.reset_index(drop=True)

# ------------------------------
# 2) Utilities: metrics & Bland–Altman
# ------------------------------
def bland_altman_limits(errors: np.ndarray):
    mu = float(np.mean(errors))
    sd = float(np.std(errors, ddof=1)) if len(errors) > 1 else 0.0
    return mu, mu - 1.96*sd, mu + 1.96*sd

def rmse(y, yhat):
    return float(np.sqrt(np.mean((y - yhat)**2)))

def summarize_performance(y_true, y_pred):
    e = y_pred - y_true
    mae = mean_absolute_error(y_true, y_pred)
    r2 = r2_score(y_true, y_pred)
    _rmse = rmse(y_true, y_pred)
    bias, loa_low, loa_high = bland_altman_limits(e)
    return dict(MAE=mae, RMSE=_rmse, R2=r2, Bias=bias, LoA_low=loa_low, LoA_high=loa_high)

def plot_bland_altman(ax, ref, test, title):
    """
    Plots Bland-Altman on a given Matplotlib axis (ax).
    Style:
      - Mean Bias: Red dashed
      - Upper LoA: Green dashed
      - Lower LoA: Black dashed
    """
    avg = (ref + test) / 2.0
    diff = test - ref
    bias, loa_low, loa_high = bland_altman_limits(diff)

    # Scatter plot of differences
    ax.scatter(avg, diff, alpha=0.5)

    # 1. Mean Bias (Red)
    ax.axhline(bias, color='red', linestyle='--',
               label=f"Mean bias ({bias:.2f}°C)")

    # 2. Upper LoA (Green)
    ax.axhline(loa_high, color='green', linestyle='--',
               label=f"Upper LoA ({loa_high:.2f}°C)")

    # 3. Lower LoA (Black)
    ax.axhline(loa_low, color='black', linestyle='--',
               label=f"Lower LoA ({loa_low:.2f}°C)")

    ax.set_title(title)
    ax.set_xlabel('Average of methods (°C)')
    ax.set_ylabel('Difference (Test - Ref) (°C)')

    # Enable legend to show the labels defined above
    ax.legend(loc='upper right', fontsize='small')
    ax.grid(True, alpha=0.2)

    return dict(Bias=bias, LoA_low=loa_low, LoA_high=loa_high)

# ------------------------------
# 3) Calibrators
# ------------------------------
# (A) Robust Polynomial (degree=2) + conformal PI
def make_poly2_robust():
    return Pipeline([
        ("poly", PolynomialFeatures(degree=2, include_bias=True)),
        ("scaler", StandardScaler(with_mean=True, with_std=True)),
        ("head", HuberRegressor(alpha=0.0, epsilon=1.35))
    ])

# (B) Deming regression helpers + estimator
def estimate_lambda_ratio(df_pairs):
    sdx2, sdy2 = [], []
    for (_pid, _rnd), g in df_pairs.groupby(['participant','round']):
        if len(g) >= 2:
            sdx2.append(np.var(g['t_flir'].values, ddof=1))
            sdy2.append(np.var(g['t_ihealth'].values, ddof=1))
    vx = np.median(sdx2) if len(sdx2) else 1.0
    vy = np.median(sdy2) if len(sdy2) else 1.0
    lam = vx / vy if vy > 0 else 1.0
    if not np.isfinite(lam) or lam <= 0:
        lam = 1.0
    return float(lam)

def deming_fit(x, y, lam=1.0):
    x = np.asarray(x); y = np.asarray(y)
    xbar, ybar = np.mean(x), np.mean(y)
    sxx = np.var(x, ddof=1); syy = np.var(y, ddof=1); sxy = np.cov(x, y, ddof=1)[0,1]
    if np.isclose(sxy, 0.0):
        b1 = 0.0
    else:
        term = (syy - lam*sxx)
        b1 = (syy - lam*sxx + np.sqrt(term**2 + 4*lam*sxy**2)) / (2*sxy)
    b0 = ybar - b1*xbar
    return b0, b1

class DemingRegressor(BaseEstimator, RegressorMixin):
    def __init__(self, lam=1.0):
        self.lam = lam
        self.coef_ = None
        self.intercept_ = None
    def fit(self, X, y):
        X = np.asarray(X).reshape(-1); y = np.asarray(y).reshape(-1)
        b0, b1 = deming_fit(X, y, self.lam)
        self.intercept_ = float(b0); self.coef_ = np.array([float(b1)])
        return self
    def predict(self, X):
        X = np.asarray(X).reshape(-1)
        return self.intercept_ + self.coef_[0]*X

# (C) Isotonic regression wrapper
class IsoWrapper(BaseEstimator, RegressorMixin):
    def __init__(self, out_of_bounds='clip'):
        self.out_of_bounds = out_of_bounds
        self.iso_ = None
    def fit(self, X, y):
        X = np.asarray(X).reshape(-1); y = np.asarray(y).reshape(-1)
        self.iso_ = IsotonicRegression(out_of_bounds=self.out_of_bounds)
        self.iso_.fit(X, y); return self
    def predict(self, X):
        X = np.asarray(X).reshape(-1)
        return self.iso_.predict(X)

# (D) Quantile regression via GradientBoosting (PI from quantiles)
class QuantilePI:
    def __init__(self, max_depth=3, n_estimators=400, lr=0.05):
        self.q025 = GradientBoostingRegressor(loss='quantile', alpha=0.025,
                                              max_depth=max_depth, n_estimators=n_estimators, learning_rate=lr)
        self.q500 = GradientBoostingRegressor(loss='quantile', alpha=0.5,
                                              max_depth=max_depth, n_estimators=n_estimators, learning_rate=lr)
        self.q975 = GradientBoostingRegressor(loss='quantile', alpha=0.975,
                                              max_depth=max_depth, n_estimators=n_estimators, learning_rate=lr)
    def fit(self, X, y):
        X = np.asarray(X).reshape(-1, 1); y = np.asarray(y).reshape(-1)
        self.q025.fit(X, y); self.q500.fit(X, y); self.q975.fit(X, y)
        return self
    def predict(self, X):
        X = np.asarray(X).reshape(-1, 1)
        ylo = self.q025.predict(X); ymd = self.q500.predict(X); yhi = self.q975.predict(X)
        return ymd, ylo, yhi

# (E) Monotone LightGBM: monotone constraint for median, quantiles unconstrained
class LGBMMonotone:
    def __init__(self, n_estimators=600, lr=0.03, max_depth=-1, num_leaves=31):
        if not HAVE_LGBM:
            raise ImportError("lightgbm not available")
        self.median = LGBMRegressor(
            objective="regression",
            n_estimators=n_estimators, learning_rate=lr,
            max_depth=max_depth, num_leaves=num_leaves,
            monotone_constraints=[1],
        )
        self.lo = LGBMRegressor(  # LightGBM forbids monotone_constraints with quantile
            objective="quantile", alpha=0.025,
            n_estimators=n_estimators, learning_rate=lr,
            max_depth=max_depth, num_leaves=num_leaves
        )
        self.hi = LGBMRegressor(
            objective="quantile", alpha=0.975,
            n_estimators=n_estimators, learning_rate=lr,
            max_depth=max_depth, num_leaves=num_leaves
        )
    def fit(self, X, y):
        X = np.asarray(X).reshape(-1,1); y = np.asarray(y).reshape(-1)
        self.median.fit(X, y); self.lo.fit(X, y); self.hi.fit(X, y); return self
    def predict(self, X):
        X = np.asarray(X).reshape(-1,1)
        ymd = self.median.predict(X); ylo = self.lo.predict(X); yhi = self.hi.predict(X)
        return ymd, ylo, yhi

# (F) Spline + robust head (smooth, flexible)
def make_spline_huber(n_knots=6):
    return Pipeline([
        ("spline", SplineTransformer(n_knots=n_knots, degree=3, knots="quantile", extrapolation="linear")),
        ("scaler", StandardScaler(with_mean=False)),  # sparse design
        ("hub", HuberRegressor(alpha=0.0, epsilon=1.35))
    ])

# (G) LOESS (optional) – sklearn-like wrapper around statsmodels.lowess
class LOESSRegressor(BaseEstimator, RegressorMixin):
    def __init__(self, frac=0.25):
        self.frac = frac
        self.grid_ = None
        self.fit_ = None
    def fit(self, X, y):
        if not HAVE_LOWESS:
            raise ImportError("statsmodels.lowess not available")
        x = np.asarray(X).reshape(-1); y = np.asarray(y).reshape(-1)
        sm = lowess(y, x, frac=self.frac, it=1, return_sorted=True)
        self.grid_ = sm[:,0]; self.fit_ = sm[:,1]; return self
    def predict(self, X):
        X = np.asarray(X).reshape(-1)
        return np.interp(X, self.grid_, self.fit_)

# (H) Weighted spline for heteroscedasticity — weights computed per-fit (works with CV)
class WeightedSpline(BaseEstimator, RegressorMixin):
    def __init__(self, n_knots=6, n_bins=6, pilot='isotonic', ridge_alpha=0.2):
        self.n_knots = n_knots
        self.n_bins = n_bins
        self.pilot = pilot
        self.ridge_alpha = ridge_alpha
        self.model_ = None
    def _pilot_predict(self, X, y):
        Xr = np.asarray(X).reshape(-1); yr = np.asarray(y).reshape(-1)
        if self.pilot == 'isotonic':
            p = IsoWrapper().fit(Xr, yr); return p.predict(Xr)
        else:
            p = make_spline_huber(self.n_knots).fit(Xr.reshape(-1,1), yr)
            return p.predict(Xr.reshape(-1,1))
    def fit(self, X, y):
        X = np.asarray(X).reshape(-1); y = np.asarray(y).reshape(-1)
        yhat_pilot = self._pilot_predict(X, y)
        resid = y - yhat_pilot
        # bin by X quantiles and compute per-bin SD
        bins = np.quantile(X, np.linspace(0,1,self.n_bins+1))
        idx = np.clip(np.digitize(X, bins[1:-1], right=True), 0, self.n_bins-1)
        sd_by_bin = np.array([np.std(resid[idx==b]) if np.any(idx==b) else np.std(resid) for b in range(self.n_bins)])
        w = 1.0 / np.maximum(sd_by_bin[idx]**2, 1e-6)

        self.model_ = Pipeline([
            ("spline", SplineTransformer(n_knots=self.n_knots, degree=3, knots="quantile", extrapolation="linear")),
            ("scaler", StandardScaler(with_mean=False)),
            ("ridge", Ridge(alpha=self.ridge_alpha))
        ])
        self.model_.fit(X.reshape(-1,1), y, ridge__sample_weight=w)
        return self
    def predict(self, X):
        X = np.asarray(X).reshape(-1,1)
        return self.model_.predict(X)

# ------------------------------
# 4) CV helper + conformal PI
# ------------------------------
def grouped_cv_predict(estimator, X, Y, groups, reshape_2d=True):
    X_arr = np.asarray(X).reshape(-1, 1) if reshape_2d else np.asarray(X)
    gkf = GroupKFold(n_splits=min(5, len(np.unique(groups))))
    yhat_cv = cross_val_predict(estimator, X_arr, Y, cv=gkf, groups=groups)
    estimator.fit(X_arr, Y)
    return estimator, yhat_cv

def conformal_halfwidth(residuals, alpha=0.05):
    return float(np.quantile(np.abs(residuals), 1 - alpha/2.0))

# ------------------------------
# 5) End-to-end: fit/evaluate all methods
# ------------------------------
def fit_all_calibrators(df_pairs):
    X = df_pairs['t_flir'].values
    y = df_pairs['t_ihealth'].values
    groups = df_pairs['participant'].values
    # We don't strictly need gkf defined here as it's defined inside grouped_cv_predict,
    # but we need it for the Quantile model which runs manual CV below.
    gkf = GroupKFold(n_splits=min(5, len(np.unique(groups))))

    results = {}

    # (A) Robust Polynomial 2
    poly2 = make_poly2_robust()
    poly2, yhat_cv = grouped_cv_predict(poly2, X, y, groups)
    res_poly = summarize_performance(y, yhat_cv)
    hw_poly = conformal_halfwidth(yhat_cv - y)
    results['poly2'] = dict(model=poly2, yhat_cv=yhat_cv, metrics=res_poly, halfwidth=hw_poly)

    # (B) Deming
    lam = estimate_lambda_ratio(df_pairs)
    dem = DemingRegressor(lam=lam)
    dem, yhat_cv_d = grouped_cv_predict(dem, X, y, groups)
    res_dem = summarize_performance(y, yhat_cv_d)
    hw_dem = conformal_halfwidth(yhat_cv_d - y)
    results['deming'] = dict(model=dem, yhat_cv=yhat_cv_d, metrics=res_dem, halfwidth=hw_dem, lambda_ratio=lam)

    # (C) Isotonic
    iso = IsoWrapper()
    iso, yhat_cv_i = grouped_cv_predict(iso, X, y, groups)
    res_iso = summarize_performance(y, yhat_cv_i)
    hw_iso = conformal_halfwidth(yhat_cv_i - y)
    results['isotonic'] = dict(model=iso, yhat_cv=yhat_cv_i, metrics=res_iso, halfwidth=hw_iso)

    # (D) Quantile GBRT
    qpi = QuantilePI()
    yhat_cv_q500 = cross_val_predict(qpi.q500, X.reshape(-1,1), y, cv=gkf, groups=groups)
    qpi.fit(X.reshape(-1,1), y)
    res_q = summarize_performance(y, yhat_cv_q500)
    results['quantile'] = dict(model=qpi, yhat_cv=yhat_cv_q500, metrics=res_q)

    # (E) Monotone LightGBM (if available)
    if HAVE_LGBM:
        lgbm_mono = LGBMMonotone()
        yhat_cv_median = cross_val_predict(lgbm_mono.median, X.reshape(-1,1), y, cv=gkf, groups=groups)
        lgbm_mono.fit(X.reshape(-1,1), y)
        res_lgbm = summarize_performance(y, yhat_cv_median)
        results['lgbm_mono'] = dict(model=lgbm_mono, yhat_cv=yhat_cv_median, metrics=res_lgbm)

    # (F) Spline + Huber
    spline = make_spline_huber(n_knots=6)
    spline, yhat_cv_s = grouped_cv_predict(spline, X, y, groups)
    res_s = summarize_performance(y, yhat_cv_s)
    hw_s = conformal_halfwidth(yhat_cv_s - y)
    results['spline_huber'] = dict(model=spline, yhat_cv=yhat_cv_s, metrics=res_s, halfwidth=hw_s)

    # (G) LOESS (if available)
    if HAVE_LOWESS:
        loess = LOESSRegressor(frac=0.25)
        loess, yhat_cv_lo = grouped_cv_predict(loess, X, y, groups)
        res_lo = summarize_performance(y, yhat_cv_lo)
        hw_lo = conformal_halfwidth(yhat_cv_lo - y)
        results['loess'] = dict(model=loess, yhat_cv=yhat_cv_lo, metrics=res_lo, halfwidth=hw_lo)

    # (H) Weighted spline
    w_spline = WeightedSpline(n_knots=6, n_bins=6, pilot='isotonic', ridge_alpha=0.2)
    w_spline, yhat_cv_ws = grouped_cv_predict(w_spline, X, y, groups)
    res_ws = summarize_performance(y, yhat_cv_ws)
    hw_ws = conformal_halfwidth(yhat_cv_ws - y)
    results['weighted_spline'] = dict(model=w_spline, yhat_cv=yhat_cv_ws, metrics=res_ws, halfwidth=hw_ws)

    # ---------------------------------------------------------
    # (I) Random Forest Regressor
    # Using min_samples_leaf=5 to prevent overfitting to noise
    # ---------------------------------------------------------
    rf = RandomForestRegressor(n_estimators=400, min_samples_leaf=5, random_state=42, n_jobs=-1)
    rf, yhat_cv_rf = grouped_cv_predict(rf, X, y, groups)
    res_rf = summarize_performance(y, yhat_cv_rf)
    hw_rf = conformal_halfwidth(yhat_cv_rf - y)
    results['random_forest'] = dict(model=rf, yhat_cv=yhat_cv_rf, metrics=res_rf, halfwidth=hw_rf)

    # ---------------------------------------------------------
    # (J) Extra Trees Regressor (Extremely Randomized Trees)
    # Often reduces variance slightly more than RF
    # ---------------------------------------------------------
    et = ExtraTreesRegressor(n_estimators=400, min_samples_leaf=5, random_state=42, n_jobs=-1)
    et, yhat_cv_et = grouped_cv_predict(et, X, y, groups)
    res_et = summarize_performance(y, yhat_cv_et)
    hw_et = conformal_halfwidth(yhat_cv_et - y)
    results['extra_trees'] = dict(model=et, yhat_cv=yhat_cv_et, metrics=res_et, halfwidth=hw_et)

    return results

def best_model_key(results, metric='MAE'):
    if metric in ['MAE','RMSE']:
        return min(results.keys(), key=lambda k: results[k]['metrics'][metric])
    elif metric == 'R2':
        return max(results.keys(), key=lambda k: results[k]['metrics'][metric])
    elif metric == 'Bias':
        return min(results.keys(), key=lambda k: abs(results[k]['metrics']['Bias']))
    else:
        return min(results.keys(), key=lambda k: results[k]['metrics']['MAE'])

# ------------------------------
# 6) Figure: pre vs post Bland–Altman (DISPLAY only)
# ------------------------------
def figure_pre_post_ba(df_pairs, best_key, results):
    fig, axes = plt.subplots(1, 2, figsize=(14, 6), sharey=True)
    ref = df_pairs['t_ihealth'].values
    raw = df_pairs['t_flir'].values

    ba1 = plot_bland_altman(axes[0], ref, raw, 'Pre-calibration (FLIR vs iHealth)')

    # Post: calibrated (use model fitted on ALL data)
    if best_key == 'quantile':
        mdl = results['quantile']['model']
        cal = mdl.q500.predict(raw.reshape(-1,1))
    elif best_key == 'lgbm_mono':
        mdl = results['lgbm_mono']['model']
        cal = mdl.median.predict(raw.reshape(-1,1))
    else:
        mdl = results[best_key]['model']
        cal = mdl.predict(raw.reshape(-1,1))

    ba2 = plot_bland_altman(axes[1], ref, cal, f'Post-calibration ({best_key})')

    plt.suptitle('Bland–Altman Comparison: Pre vs Post Calibration', fontsize=14)
    plt.tight_layout(rect=[0, 0.03, 1, 0.95])
    plt.show()
    return ba1, ba2

# ------------------------------
# 7) Inference helpers (apply 95% intervals)
# ------------------------------
def build_predict_fn(results, key):
    """
    predict(t_flir_array) -> (yhat, lo, hi)
    For quantile or LightGBM: use model's quantiles; others: conformal halfwidth.
    """
    if key == 'quantile':
        qpi = results[key]['model']
        def predict(arr):
            arr = np.asarray(arr).reshape(-1,1)
            ymd = qpi.q500.predict(arr)
            ylo = qpi.q025.predict(arr)
            yhi = qpi.q975.predict(arr)
            return ymd, ylo, yhi
        return predict
    if key == 'lgbm_mono':
        lgbm = results[key]['model']
        def predict(arr):
            arr = np.asarray(arr).reshape(-1,1)
            ymd = lgbm.median.predict(arr)
            ylo = lgbm.lo.predict(arr)
            yhi = lgbm.hi.predict(arr)
            return ymd, ylo, yhi
        return predict
    # default (conformal)
    mdl = results[key]['model']
    hw = results[key]['halfwidth']
    def predict(arr):
        arr = np.asarray(arr).reshape(-1,1)
        yhat = mdl.predict(arr)
        return yhat, yhat - hw, yhat + hw
    return predict

# ------------------------------
# 8) Main: run everything end-to-end (DISPLAY figure; no file writes)
# ------------------------------
if __name__ == "__main__":
    # Adjust path if needed
    xlsx_path = "/content/drive/MyDrive/Thermal/experiment_sheet.xlsx"

    # Simple check if path exists to avoid crashing immediately if user just copy-pastes
    if not Path(xlsx_path).exists():
        print(f"NOTE: File not found at {xlsx_path}. Please update the path variable.")
    else:
        df_pairs = load_pairs_from_excel(xlsx_path)
        print(f"Loaded {len(df_pairs)} paired observations from {df_pairs['participant'].nunique()} participants.")

        # Evaluate all methods (grouped CV)
        results = fit_all_calibrators(df_pairs)

        print("\n=== Cross-validated performance (Grouped by participant) ===")
        for k, v in results.items():
            extra = f"  [lambda≈{results['deming']['lambda_ratio']:.3f}]" if k == 'deming' else ""
            print(f"{k:>14s}: MAE={v['metrics']['MAE']:.3f}°C  RMSE={v['metrics']['RMSE']:.3f}°C  "
                  f"R²={v['metrics']['R2']:.3f}  Bias={v['metrics']['Bias']:.3f}°C  "
                  f"LoA=[{v['metrics']['LoA_low']:.2f},{v['metrics']['LoA_high']:.2f}]°C{extra}")

        # Pick best by MAE (change to 'R2' or 'Bias' if you prefer)
        best_key = best_model_key(results, metric='R2')
        print(f"\nBest model by MAE: {best_key}")

        # Figure: Pre vs Post Bland–Altman (display only)
        ba_pre, ba_post = figure_pre_post_ba(df_pairs, best_key, results)
        print("\nBland–Altman (pre): ", ba_pre)
        print("Bland–Altman (post):", ba_post)

        # Build predict function and show example usage
        predict_fn = build_predict_fn(results, best_key)
        example_flir = [33.2, 34.9, 36.1]
        yhat, lo, hi = predict_fn(example_flir)
        print("\nExample correction:")
        for x, m, l, h in zip(example_flir, yhat, lo, hi):
            print(f"  FLIR={x:.1f}°C  ->  corrected={m:.2f}°C  (95%: {l:.2f}–{h:.2f})")

# %% [code]
import pandas as pd
import numpy as np
from scipy import stats
import matplotlib.pyplot as plt
import seaborn as sns

# ---------------------------------------------------------------------
# Data loading and reshaping
# ---------------------------------------------------------------------
file_path = '/content/drive/MyDrive/Thermal/experiment_sheet.xlsx'
xls = pd.ExcelFile(file_path)

def process_sheet(sheet_name):
    df = pd.read_excel(xls, sheet_name=sheet_name, header=None)
    try:
        r1_normal  = df.iloc[4:14, 1].dropna().astype(float).tolist()
        r1_thermal = df.iloc[4:14, 2].dropna().astype(float).tolist()
        r2_normal  = df.iloc[4:14, 3].dropna().astype(float).tolist()
        r2_thermal = df.iloc[4:14, 4].dropna().astype(float).tolist()
    except Exception:
        return None
    try:
        participant_id = int(sheet_name)
    except:
        participant_id = sheet_name
    return pd.DataFrame({
        'participant': participant_id,
        'round': [1]*len(r1_normal) + [2]*len(r2_normal),
        'ihealth_pt3': r1_normal + r2_normal,
        'flir_one_pro': r1_thermal + r2_thermal
    })

full_df = pd.concat([
    df for sheet_name in xls.sheet_names
    if sheet_name.isdigit() and (df := process_sheet(sheet_name)) is not None
], ignore_index=True)

# ---------------------------------------------------------------------
# Helper for ICC(2,1)
# ---------------------------------------------------------------------
def icc_agg(df_agg):
    n = len(df_agg)
    k = 2
    grand_mean = df_agg[['ihealth_pt3','flir_one_pro']].to_numpy().mean()
    row_means  = df_agg[['ihealth_pt3','flir_one_pro']].mean(axis=1)
    col_means  = df_agg[['ihealth_pt3','flir_one_pro']].mean(axis=0)
    msr = ((row_means - grand_mean)**2).sum() * k / (n - 1)
    msc = ((col_means - grand_mean)**2).sum() * n / (k - 1)
    sse = ((df_agg[['ihealth_pt3','flir_one_pro']] -
            row_means.values.reshape(-1,1) - col_means + grand_mean)**2).to_numpy().sum()
    mse = sse / ((n - 1)*(k - 1))
    return (msr - mse) / (msr + (k - 1)*mse + k*(msc - mse)/n)

# ---------------------------------------------------------------------
# Analysis function per round
# ---------------------------------------------------------------------
def compute_results(round_number):
    df_round = full_df[full_df['round'] == round_number].copy()
    df_round['diff_temp'] = df_round['flir_one_pro'] - df_round['ihealth_pt3']

    ihealth_mean = df_round['ihealth_pt3'].mean()
    flir_mean    = df_round['flir_one_pro'].mean()
    ihealth_std  = df_round.groupby('participant')['ihealth_pt3'].std().mean()
    flir_std     = df_round.groupby('participant')['flir_one_pro'].std().mean()

    mean_bias = df_round['diff_temp'].mean()
    std_diff  = df_round['diff_temp'].std()
    lower_loa = mean_bias - 1.96 * std_diff
    upper_loa = mean_bias + 1.96 * std_diff
    loa_range = upper_loa - lower_loa

    df_means = df_round.groupby('participant')[['ihealth_pt3','flir_one_pro']].mean().reset_index()
    icc      = icc_agg(df_means)

    t_stat, p_val = stats.ttest_1samp(df_round['diff_temp'], 0)
    corr, _ = stats.pearsonr(df_round['ihealth_pt3'], df_round['flir_one_pro'])

    return {
        'data':        df_round,      # <-- add this line so plots can use results_r1['data']
        'ihealth_mean': ihealth_mean,
        'flir_mean':    flir_mean,
        'ihealth_std':  ihealth_std,
        'flir_std':     flir_std,
        'mean_bias':    mean_bias,
        'lower_loa':    lower_loa,
        'upper_loa':    upper_loa,
        'loa_range':    loa_range,
        'icc':          icc,
        't_statistic':  t_stat,
        'p_value':      p_val,
        'pearson_corr': corr
    }

results_r1 = compute_results(1)
results_r2 = compute_results(2)

# ---------------------------------------------------------------------
# Pretty summary table
# ---------------------------------------------------------------------
summary_table = pd.DataFrame([
    {
        'Parameter': 'Mean Temperature (°C)',
        'Round 1 (iHealth)': results_r1['ihealth_mean'],
        'Round 1 (FLIR)':    results_r1['flir_mean'],
        'Round 2 (iHealth)': results_r2['ihealth_mean'],
        'Round 2 (FLIR)':    results_r2['flir_mean']
    },
    {
        'Parameter': 'Mean Intra-participant SD (°C)',
        'Round 1 (iHealth)': results_r1['ihealth_std'],
        'Round 1 (FLIR)':    results_r1['flir_std'],
        'Round 2 (iHealth)': results_r2['ihealth_std'],
        'Round 2 (FLIR)':    results_r2['flir_std']
    },
    {
        'Parameter': 'Mean Bias (°C)',
        'Round 1 (iHealth)': results_r1['mean_bias'],
        'Round 1 (FLIR)':    '',
        'Round 2 (iHealth)': results_r2['mean_bias'],
        'Round 2 (FLIR)':    ''
    },
    {
        'Parameter': 'Lower LoA (°C)',
        'Round 1 (iHealth)': results_r1['lower_loa'],
        'Round 1 (FLIR)':    '',
        'Round 2 (iHealth)': results_r2['lower_loa'],
        'Round 2 (FLIR)':    ''
    },
    {
        'Parameter': 'Upper LoA (°C)',
        'Round 1 (iHealth)': results_r1['upper_loa'],
        'Round 1 (FLIR)':    '',
        'Round 2 (iHealth)': results_r2['upper_loa'],
        'Round 2 (FLIR)':    ''
    },
    {
        'Parameter': 'LoA Range (°C)',
        'Round 1 (iHealth)': results_r1['loa_range'],
        'Round 1 (FLIR)':    '',
        'Round 2 (iHealth)': results_r2['loa_range'],
        'Round 2 (FLIR)':    ''
    },
    {
        'Parameter': 'ICC (2,1)',
        'Round 1 (iHealth)': results_r1['icc'],
        'Round 1 (FLIR)':    '',
        'Round 2 (iHealth)': results_r2['icc'],
        'Round 2 (FLIR)':    ''
    },
    {
        'Parameter': 'Pearson Correlation',
        'Round 1 (iHealth)': results_r1['pearson_corr'],
        'Round 1 (FLIR)':    '',
        'Round 2 (iHealth)': results_r2['pearson_corr'],
        'Round 2 (FLIR)':    ''
    },
    {
        'Parameter': 't-statistic',
        'Round 1 (iHealth)': results_r1['t_statistic'],
        'Round 1 (FLIR)':    '',
        'Round 2 (iHealth)': results_r2['t_statistic'],
        'Round 2 (FLIR)':    ''
    },
    {
        'Parameter': 'p-value',
        'Round 1 (iHealth)': results_r1['p_value'],
        'Round 1 (FLIR)':    '',
        'Round 2 (iHealth)': results_r2['p_value'],
        'Round 2 (FLIR)':    ''
    }
])

pd.set_option('display.float_format', lambda x: f"{x:.4f}")
print(summary_table.to_string(index=False))

# ---------------------------------------------------------------------
# Additional experiment: effect of skin colour on bias
# ---------------------------------------------------------------------
metadata_sheet = pd.read_excel(xls, sheet_name='Sheet3 (2)', header=0)
metadata_sheet['participant'] = pd.to_numeric(metadata_sheet['Subject'], errors='coerce')
metadata_sheet = metadata_sheet.dropna(subset=['participant'])
metadata_sheet['participant'] = metadata_sheet['participant'].astype(int)
metadata = metadata_sheet[['participant','Gender','Skin color']]

full_df['bias'] = full_df['flir_one_pro'] - full_df['ihealth_pt3']
mean_bias_per_participant = full_df.groupby('participant')['bias'].mean().reset_index()
bias_with_meta = mean_bias_per_participant.merge(metadata, on='participant', how='left').dropna(subset=['Skin color'])
anova_groups = [
    bias_with_meta[bias_with_meta['Skin color'] == colour]['bias']
    for colour in bias_with_meta['Skin color'].unique()
]
anova_results = stats.f_oneway(*anova_groups)
print("ANOVA on bias by skin colour: F-statistic =",
      anova_results.statistic, ", p-value =",
      anova_results.pvalue)


# %% [code]
import matplotlib.pyplot as plt
import seaborn as sns
import pandas as pd
import numpy as np

# NOTE: This script assumes that the following variables are already defined
# in your Python environment from previous steps:
# - full_df (DataFrame containing all data)
# - results_r1 (Dictionary containing results for Round 1: 'mean_bias', 'lower_loa', 'upper_loa', 'data')
# - results_r2 (Dictionary containing results for Round 2: 'mean_bias', 'lower_loa', 'upper_loa', 'data')
# - bias_with_meta (DataFrame containing bias combined with metadata like skin color)

# ---------------------------------------------------------------------
# Figures from the manuscript plus additional plots
# ---------------------------------------------------------------------
sns.set(style="whitegrid")

# 1. Figure 1: Standard deviation of the measurement instruments within each round
# Compute per-participant standard deviations and reshape
ihealth_sd = full_df.groupby(['participant','round'])['ihealth_pt3'].std().reset_index(name='sd_ihealth')
flir_sd    = full_df.groupby(['participant','round'])['flir_one_pro'].std().reset_index(name='sd_flir')
df_sd_merge = ihealth_sd.merge(flir_sd, on=['participant','round'])
plot_df = df_sd_merge.melt(
    id_vars=['participant','round'],
    value_vars=['sd_ihealth','sd_flir'],
    var_name='instrument', value_name='std_dev'
)
plot_df['instrument'] = plot_df['instrument'].map({'sd_ihealth':'iHealth PT3','sd_flir':'FLIR One Pro'})

plt.figure(figsize=(8,5))
# individual SDs coloured by round
ax = sns.stripplot(x='instrument', y='std_dev', hue='round', data=plot_df,
                   dodge=True, jitter=0.2, alpha=0.6)

# overlay mean SDs as black diamonds without adding to legend
means = plot_df.groupby(['instrument','round'])['std_dev'].mean().reset_index()
sns.pointplot(x='instrument', y='std_dev', hue='round', data=means,
              dodge=0.4, join=False, markers='D', color='black', ci=None, legend=False)

# add a single legend entry for the mean (black diamond)
# Create a dummy handle for the mean marker
mean_handle = plt.Line2D([0], [0], marker='D', color='black', linestyle='None',
                         markerfacecolor='black', markersize=8, label='Mean')

# Get current legend handles (for rounds) and labels
handles, labels = ax.get_legend_handles_labels()
# Append the mean handle and label
handles.append(mean_handle)
labels.append('Mean')

# Show combined legend
ax.legend(handles, labels, title='Round / Mean')
plt.title('Figure 1: Standard deviation of the measurement instruments within each round')
plt.ylabel('Standard deviation (°C)')
plt.xlabel('Instrument')
plt.tight_layout()
plt.savefig('figure1_standard_deviation.png')
plt.show()
plt.close()

# 2. Figure 2a: Correlation in Round 1
plt.figure(figsize=(5,4))
round1 = full_df[full_df['round'] == 1]
sns.scatterplot(x='ihealth_pt3', y='flir_one_pro', data=round1, alpha=0.6)
min_val = min(round1['ihealth_pt3'].min(), round1['flir_one_pro'].min())
max_val = max(round1['ihealth_pt3'].max(), round1['flir_one_pro'].max())
plt.plot([min_val, max_val], [min_val, max_val], color='red', linestyle='--')
plt.title('Figure 2a: Correlation of Instruments (Round 1)')
plt.xlabel('iHealth PT3 (°C)')
plt.ylabel('FLIR One Pro (°C)')
plt.tight_layout()
plt.savefig('figure2a_correlation_round1.png')
plt.show()
plt.close()

# 3. Figure 2b: Correlation in Round 2
plt.figure(figsize=(5,4))
round2 = full_df[full_df['round'] == 2]
sns.scatterplot(x='ihealth_pt3', y='flir_one_pro', data=round2, alpha=0.6)
min_val2 = min(round2['ihealth_pt3'].min(), round2['flir_one_pro'].min())
max_val2 = max(round2['ihealth_pt3'].max(), round2['flir_one_pro'].max())
plt.plot([min_val2, max_val2], [min_val2, max_val2], color='red', linestyle='--')
plt.title('Figure 2b: Correlation of Instruments (Round 2)')
plt.xlabel('iHealth PT3 (°C)')
plt.ylabel('FLIR One Pro (°C)')
plt.tight_layout()
plt.savefig('figure2b_correlation_round2.png')
plt.show()
plt.close()

# 4. Bland–Altman plots
def bland_altman_plot(df_round, round_name, bias, loa_lower, loa_upper, filename):
    plt.figure(figsize=(8,5))
    mean_temp = (df_round['ihealth_pt3'] + df_round['flir_one_pro']) / 2
    diff      = df_round['flir_one_pro'] - df_round['ihealth_pt3']
    sns.scatterplot(x=mean_temp, y=diff, alpha=0.6)

    # Mean bias line (red)
    plt.axhline(bias,       color='red', linestyle='--', label=f"Mean bias ({bias:.2f}°C)")
    # Upper LoA line (green)
    plt.axhline(loa_upper, color='green', linestyle='--', label=f"Upper LoA ({loa_upper:.2f}°C)")
    # Lower LoA line (CHANGED TO BLACK)
    plt.axhline(loa_lower, color='black', linestyle='--', label=f"Lower LoA ({loa_lower:.2f}°C)")

    plt.title(f'Bland-Altman Plot - {round_name}')
    plt.xlabel('Mean Temperature (°C)')
    plt.ylabel('Difference (FLIR - iHealth) (°C)')
    plt.legend()
    plt.tight_layout()
    plt.savefig(filename)
    plt.show()
    plt.close()

# call with the appropriate DataFrames and parameters
bland_altman_plot(full_df[full_df['round']==1], 'Round 1 (Stable)',
                  results_r1['mean_bias'], results_r1['lower_loa'],
                  results_r1['upper_loa'], 'figure3a_bland_altman_round1.png')
bland_altman_plot(full_df[full_df['round']==2], 'Round 2 (Dynamic)',
                  results_r2['mean_bias'], results_r2['lower_loa'],
                  results_r2['upper_loa'], 'figure3b_bland_altman_round2.png')

# 5. Additional visualisations (boxplot and histogram)

# Additional visualisation: boxplot of bias by skin colour
plt.figure(figsize=(8,5))
sns.boxplot(x='Skin color', y='bias', data=bias_with_meta)
plt.title('Mean Bias by Skin Colour Category')
plt.xlabel('Skin Colour Category')
plt.ylabel('Mean Bias (°C)')
plt.tight_layout()
plt.savefig('figure4_bias_by_skin_color.png')
plt.show()
plt.close()

# Histogram of intra-participant SDs
plt.figure(figsize=(8,5))
combined_std = pd.concat([
    results_r1['data'].groupby('participant')['ihealth_pt3'].std().rename('iHealth R1'),
    results_r1['data'].groupby('participant')['flir_one_pro'].std().rename('FLIR R1'),
    results_r2['data'].groupby('participant')['ihealth_pt3'].std().rename('iHealth R2'),
    results_r2['data'].groupby('participant')['flir_one_pro'].std().rename('FLIR R2')
])
combined_std.plot(kind='hist', bins=20, alpha=0.7)
plt.title('Histogram of Intra-Participant Standard Deviations')
plt.xlabel('Standard Deviation (°C)')
plt.ylabel('Frequency')
plt.tight_layout()
plt.savefig('figure5_histogram_sd.png')
plt.show()
plt.close()

# %% [code]
import pandas as pd

def get_key_params(model_name, model_obj):
    """Extracts relevant hyperparameters based on model type."""
    params = {}

    # 1. Pipelines (Poly2, Spline)
    if hasattr(model_obj, 'get_params'):
        all_params = model_obj.get_params()
        for k, v in all_params.items():
            if 'head__alpha' in k: params['Alpha (Reg)'] = v
            if 'head__epsilon' in k: params['Epsilon (Robust)'] = v
            if 'poly__degree' in k: params['Degree'] = v
            if 'spline__n_knots' in k: params['Knots'] = v

    # 2. Deming (Custom Class)
    if model_name == 'deming':
        params['Lambda Ratio'] = getattr(model_obj, 'lam', 1.0)

    # 3. Quantile GBR (Custom Wrapper)
    if model_name == 'quantile':
        if hasattr(model_obj, 'q500'):
            p = model_obj.q500.get_params()
            params['N Estimators'] = p.get('n_estimators')
            params['Learning Rate'] = p.get('learning_rate')
            params['Max Depth'] = p.get('max_depth')

    # 4. LightGBM (Custom Wrapper)
    if model_name == 'lgbm_mono':
        if hasattr(model_obj, 'median'):
            p = model_obj.median.get_params()
            params['N Estimators'] = p.get('n_estimators')
            params['Learning Rate'] = p.get('learning_rate')
            params['Num Leaves'] = p.get('num_leaves')

    # --- NEW BLOCK ADDED HERE ---
    # 5. Random Forest & Extra Trees
    if model_name in ['random_forest', 'extra_trees']:
        p = model_obj.get_params()
        params['N Estimators'] = p.get('n_estimators')
        params['Min Samples Leaf'] = p.get('min_samples_leaf')
        params['Max Depth'] = p.get('max_depth')
        # Optional: check if bootstrap is used
        if 'bootstrap' in p:
            params['Bootstrap'] = p.get('bootstrap')

    return params

# Compile data
rows = []
for name, data in results.items():
    model = data['model']
    # Get params
    p = get_key_params(name, model)
    # Add Model Name
    p['Model'] = name
    rows.append(p)

# Create Table
df_params = pd.DataFrame(rows)

# Reorder columns to put Model first
cols = ['Model'] + [c for c in df_params.columns if c != 'Model']
df_params = df_params[cols].fillna('-')

# Display
print("=== MODEL HYPERPARAMETERS ===")
print(df_params.to_markdown(index=False))
