# Supplementary material for: Machine Learning Calibration of Smartphone-Based Infrared Thermal Cameras: Improved Bias and Persistent Random Error
Source: Sensors (Basel). 2026 Feb 17;26(4):1295. doi: 10.3390/s26041295 (PMC12944422; doi:10.3390/s26041295)
Supplement: Supplementary file 1 [file sensors-26-01295-s001.zip › data.xlsx]

## Sheet: main
	S1_R1_CF	S1_R1_BL	BL-CF	S1_R2_CF	S1_R2_BL	BL-CF	S2_R1_CF	S2_R1_BL	BL-CF	S2_R2_CF	S2_R2_BL	BL-CF	S3_R1_CF	S3_R1_BL	BL-CF	S3_R2_CF	S3_R2_BL	BL-CF	S4_R1_CF	S4_R1_BL	BL-CF	S4_R2_CF	S4_R2_BL	BL-CF
M1	36.3	36.2	-0.1	36.3	36.3	0	35.8	36.2	0.4	34.7	36.1	1.4	30.2	34.3	4.1	29.8	34.3	4.5	36.4	36.3	-0.1	36.4	36.3	-0.1
M2	36.6	36.3	-0.3	36.6	36.3	-0.3	35.5	36.2	0.7	34.8	36.1	1.3	30.6	34.3	3.7	29.7	34.3	4.6	36.5	36.3	-0.2	37	36.3	-0.7
M3	35.8	36.3	0.5	35.8	36.3	0.5	35.5	36.2	0.7	35.2	36.1	0.9	30.6	34.3	3.7	30.3	34.3	4	36.5	36.3	-0.2	37	36.3	-0.7
M4	35.8	36.3	0.5	35.4	36.3	0.9	35.5	36.2	0.7	34.7	36.1	1.4	30.7	34.3	3.6	29.6	34.3	4.7	36.7	36.3	-0.4	37.5	36.3	-1.2
M5	35.7	36.3	0.6	34.9	36.3	1.4	35.6	36.2	0.6	34.7	36	1.3	30.6	34.3	3.7	29.5	34.3	4.8	36.9	36.3	-0.6	35.9	36.3	0.4
M6	35.9	36.3	0.4	35.5	36.3	0.8	35.9	36.2	0.3	34.6	36	1.4	30.8	34.3	3.5	29.8	34.3	4.5	37.1	36.3	-0.8	36	36.3	0.3
M7	36.1	36.3	0.2	35.7	36.3	0.6	36	36.2	0.2	34.5	36	1.5	30.8	34.3	3.5	29.8	34.3	4.5	37.4	36.3	-1.1	36	36.3	0.3
M8	36	36.3	0.3	35.8	36.3	0.5	36.1	36.2	0.1	34.6	36	1.4	31.1	34.3	3.2	29.1	34.3	5.2	37.6	36.3	-1.3	36.3	36.3	0
M9	36.3	36.3	0	35.7	36.3	0.6	36.3	36.1	-0.2	34.9	36	1.1	30.4	34.3	3.9	29.2	34.3	5.1	37.7	36.3	-1.4	36.4	36.3	-0.1
M10	36.7	36.3	-0.4	35.6	36.3	0.7	36.5	36.1	-0.4	34.6	36	1.4	30.7	34.3	3.6	29.7	34.3	4.6	36.4	36.3	-0.1	35.8	36.3	0.5
AVG	36.12	36.29	0.17	35.73	36.3	0.57	35.87	36.18	0.31	34.73	36.04	1.31	30.65	34.3	3.65	29.65	34.3	4.65	36.92	36.3	-0.62	36.43	36.3	-0.13
STD	0.345768	0.0316228	0.352924	0.466786	7.48978e-15	0.466786	0.356059	0.0421637	0.390014	0.200278	0.0516398	0.179196	0.241523	7.48978e-15	0.241523	0.337474	7.48978e-15	0.337474	0.502881	7.48978e-15	0.502881	0.563816	7.48978e-15	0.563816
MED	36.05	36.3	0.25	35.7	36.3	0.6	35.85	36.2	0.35	34.7	36	1.4	30.65	34.3	3.65	29.7	34.3	4.6	36.8	36.3	-0.5	36.35	36.3	-0.05
CF: Flir																Round 1	Round 2
CS: Seek															s1	0.17	0.57
BL: Base line															s2	0.31	1.31
															s3	3.65	4.65
															s4	-0.62	-0.13

## Sheet: subject
Number	Gender	Age group	Skin color	R1 camera order	R2 camera order	R3 camera order	R4 camera order
1	M	50-54	2	Flir-Seek-Baseline	Flir-Seek-Baseline	Flir-Seek-Baseline	Flir-Seek-Baseline
2	M	45-49	4	Baseline-Seek-Flir	Flir-Seek-Baseline	Seek, baseline, Flir	Baseline-Seek-Flir
3	M	35-39	2	Baseline-Flir-Seek	Flir-Seek-Baseline
4	M	35-39	2	Baseline-Flir	Flir-Baseline

## Sheet: Sheet3
Subject	Camera	Round	Trial	Temperature
1	Flir	1	1	36.3
1	Flir	1	2	36.6
1	Flir	1	3	35.8
1	Flir	1	4	35.8
1	Flir	1	5	35.7
1	Flir	1	6	35.9
1	Flir	1	7	36.1
1	Flir	1	8	36
1	Flir	1	9	36.3
1	Flir	1	10	36.7
1	Baseline	1	1	36.2
1	Baseline	1	2	36.3
1	Baseline	1	3	36.3
1	Baseline	1	4	36.3
1	Baseline	1	5	36.3
1	Baseline	1	6	36.3
1	Baseline	1	7	36.3
1	Baseline	1	8	36.3
1	Baseline	1	9	36.3
1	Baseline	1	10	36.3
1	Flir	2	1	36.3
1	Flir	2	2	36.6
1	Flir	2	3	35.8
1	Flir	2	4	35.4
1	Flir	2	5	34.9
1	Flir	2	6	35.5
1	Flir	2	7	35.7
1	Flir	2	8	35.8
1	Flir	2	9	35.7
1	Flir	2	10	35.6
1	Baseline	2	1	36.3
1	Baseline	2	2	36.3
1	Baseline	2	3	36.3
1	Baseline	2	4	36.3
1	Baseline	2	5	36.3
1	Baseline	2	6	36.3
1	Baseline	2	7	36.3
1	Baseline	2	8	36.3
1	Baseline	2	9	36.3
1	Baseline	2	10	36.3
2	Flir	1	1	35.8
2	Flir	1	2	35.5
2	Flir	1	3	35.5
2	Flir	1	4	35.5
2	Flir	1	5	35.6
2	Flir	1	6	35.9
2	Flir	1	7	36
2	Flir	1	8	36.1
2	Flir	1	9	36.3
2	Flir	1	10	36.5
2	Baseline	1	1	36.2
2	Baseline	1	2	36.2
2	Baseline	1	3	36.2
2	Baseline	1	4	36.2
2	Baseline	1	5	36.2
2	Baseline	1	6	36.2
2	Baseline	1	7	36.2
2	Baseline	1	8	36.2
2	Baseline	1	9	36.1
2	Baseline	1	10	36.1
2	Flir	2	1	34.7
2	Flir	2	2	34.8
2	Flir	2	3	35.2
2	Flir	2	4	34.7
2	Flir	2	5	34.7
2	Flir	2	6	34.6
2	Flir	2	7	34.5
2	Flir	2	8	34.6
2	Flir	2	9	34.9
2	Flir	2	10	34.6
2	Baseline	2	1	36.1
2	Baseline	2	2	36.1
2	Baseline	2	3	36.1
2	Baseline	2	4	36.1
2	Baseline	2	5	36
2	Baseline	2	6	36
2	Baseline	2	7	36
2	Baseline	2	8	36
2	Baseline	2	9	36
2	Baseline	2	10	36

## Sheet: old
	S1_R1_CF	S1_R1_CS	S1_R1_BL	S1_R2_CF	S1_R2_CS	S1_R2_BL	S1_R3_CF	S1_R3_CS	S1_R3_BL	S1_R4_CF	S1_R4_CS	S1_R4_BL	S2_R1_CF	S2_R1_CS	S2_R1_BL	S2_R2_CF	S2_R2_CS	S2_R2_BL	S2_R3_CF	S2_R3_CS	S2_R3_BL	S2_R4_CF	S2_R4_CS	S2_R4_BL
M1	36.3	34	36.2	36.3	35	36.3	35.4	35	36.3	35.8	35	36.3	35.8	35	36.2	34.7	34	36.1	33.7	33	36	35.2	34	35.9
M2	36.6	34	36.3	36.6	34	36.3	36.2	35	36.3	35.5	34	36.3	35.5	35	36.2	34.8	34	36.1	33.9	33	36	34.7	34	35.9
M3	35.8	34	36.3	35.8	34	36.3	36.1	35	36.3	35.3	34	36.3	35.5	35	36.2	35.2	34	36.1	34	33	36	34.8	34	35.9
M4	35.8	35	36.3	35.4	34	36.3	35.9	35	36.3	35.5	34	36.3	35.5	35	36.2	34.7	34	36.1	33.9	33	36	34	32	34.5
M5	35.7	35	36.3	34.9	35	36.3	35.7	35	36.3	35.7	35	36.3	35.6	35	36.2	34.7	34	36	33.8	33	36	34.2	34	35.8
M6	35.9	35	36.3	35.5	35	36.3	35.9	35	36.3	35.7	35	36.3	35.9	35	36.2	34.6	34	36	33.8	33	36	34.5	34	36
M7	36.1	35	36.3	35.7	34	36.3	35.9	35	36.3	35.6	34	36.3	36	35	36.2	34.5	34	36	33.7	33	36	35.1	34	36.1
M8	36	35	36.3	35.8	35	36.3	36	35	36.3	36.2	34	36.3	36.1	35	36.2	34.6	34	36	34.5	33	36	34.2	34	36.1
M9	36.3	35	36.3	35.7	35	36.3	36.1	35	36.3	35.7	34	36.3	36.3	35	36.1	34.9	34	36	34	33	36	34.2	34	36.1
M10	36.7	35	36.3	35.6	35	36.3	36.1	35	36.3	35.6	34	36.3	36.5	35	36.1	34.6	34	36	33.9	34	36	34.4	34	36.1
AVG	36.12	34.7	36.29	35.73	34.6	36.3	35.93	35	36.3	35.66	34.3	36.3	35.87	35	36.18	34.73	34	36.04	33.92	33.1	36	34.53	33.8	35.84
STD	0.345768	0.483046	0.0316228	0.466786	0.516398	7.48978e-15	0.235938	0	7.48978e-15	0.236643	0.483046	7.48978e-15	0.356059	0	0.0421637	0.200278	0	0.0516398	0.229976	0.316228	0	0.408384	0.632456	0.483506
MED	36.05	35	36.3	35.7	35	36.3	35.95	35	36.3	35.65	34	36.3	35.85	34.7	36.2	34.7	34	36	33.9	33	36	34.45	34	35.95
CF: Flir
CS: Seek
BL: Base line
