# Supplementary material for: Machine Learning Calibration of Smartphone-Based Infrared Thermal Cameras: Improved Bias and Persistent Random Error
Source: Sensors (Basel). 2026 Feb 17;26(4):1295. doi: 10.3390/s26041295 (PMC12944422; doi:10.3390/s26041295)
Supplement: Supplementary file 1 [file sensors-26-01295-s001.zip › experiment_sheet.xlsx]

## Sheet: Sheet3
Subject	Gender	Skin	avg-r1-n	avg-r1-c	avg-r2-n	avg-r2-c	avg-r1	diff-r1	avg-r2	diff-r2	STD-N-r1	STD-C-r1	STD-N-r2	STD-C-r2
38	F	3	35.9	31.5133	34.48	32.0067	33.7067	4.38667	33.2433	2.47333	0	0.417247	0.368782	0.257645
8	F	2	33.7733	29.94	35.52	33.2	31.8567	3.83333	34.36	2.32	0.332666	1.09792	0.601427	0.838366
19	F	3	35.8	32.68	35.8	32.9267	34.24	3.12	34.3633	2.87333	0.0723747	0.19518	0.0560612	0.411733
31	F	5	35.88	32.84	35.9933	32.6333	34.36	3.04	34.3133	3.36	0.112546	0.484719	0.0351866	0.246306
39	F	4	33.42	30.46	32.56	29.6867	31.94	2.96	31.1233	2.87333	0.0414039	0.341844	0.282337	0.279966
18	F	5	33.2667	30.4333	33.28	29.4667	31.85	2.83333	31.3733	3.81333	0.0723747	0.19518	0.0560612	0.411733
22	M	3	36.1067	33.2867	36.1	34.1533	34.6967	2.82	35.1267	1.94667	0.0258199	0.714009	0	0.297289
26	F	5	35.8	33.0667	35.8	32.9733	34.4333	2.73333	34.3867	2.82667	0	0.471573	0	0.234419
2	M	3	36.1533	33.48	36.3	36.4133	34.8167	2.67333	36.3567	-0.113333	0.0516398	0.256905	0	0.36619
6	M	2	35.8	33.1733	35.86	34.24	34.4867	2.62667	35.05	1.62	0	0.63748	0.0507093	0.282337
1	M	2	35.9467	33.4667	35.96	33	34.7067	2.48	34.48	2.96	0.0516398	0.228869	0.0507093	0.311677
24	F	2	33.06	30.58	33.48	30.5133	31.82	2.48	31.9967	2.96667	0.0910259	0.387667	0.227408	0.344065
11	M	3	36.0067	33.6867	36	33.62	34.8467	2.32	34.81	2.38	0.0258199	0.40332	0	0.481367
25	F	1	35.3667	33.3667	34.7267	32.7333	34.3667	2	33.73	1.99333	0.634335	0.222539	0.504928	0.231969
14	F	4	33.32	31.3733	32.9733	30.8667	32.3467	1.94667	31.92	2.10667	0.169874	0.231352	0.0593617	0.468534
9	F	2	32	30.0933	32.3067	29.6133	31.0467	1.90667	30.96	2.69333	0	0.553517	0.157963	0.302056
17	F	4	34	32.1867	33.74	31.7333	33.0933	1.81333	32.7367	2.00667	0	0.322638	0.202837	0.139728
15	F	3	33.8933	32.1133	33.2933	31.5667	33.0033	1.78	32.43	1.72667	0.0258199	0.306749	0.418273	0.500951
37	M	3	34.4133	32.7467	35.92	32.6133	33.58	1.66667	34.2667	3.30667	0.0351866	0.327036	0.0414039	0.450185
7	F	4	36.0067	34.4133	36.1	36.0733	35.21	1.59333	36.0867	0.0266667	0.0593617	0.430725	0	0.289005
28	F	4	36	34.58	36.1	35.0667	35.29	1.42	35.5833	1.03333	0	0.731144	0	0.448277
16	M	4	35.9	34.5333	35.86	33.32	35.2167	1.36667	34.59	2.54	0	0.322195	0.0507093	0.604979
32	F	4	36	34.7333	36	33.7267	35.3667	1.26667	34.8633	2.27333	0	0.31997	0	0.371227
13	M	3	36.1	34.8467	36.1	34.8667	35.4733	1.25333	35.4833	1.23333	0	0.443793	0	0.294392
4	M	2	36	34.82	36	35.3733	35.41	1.18	35.6867	0.626667	0	0.37645	0	0.44955
12	F	3	36.08	35.0467	36.1667	35.0333	35.5633	1.03333	35.6	1.13333	0.0414039	0.184649	0.048795	0.35389
29	F	4	36.1	35.1133	36.1	34.7467	35.6067	0.986667	35.4233	1.35333	0	0.36619	0	0.309069
10	F	5	36.2	35.3867	36.2	34.8133	35.7933	0.813333	35.5067	1.38667	0	0.443793	0	0.461158
34	F	3	36.42	36.3933	36.48	35.6933	36.4067	0.0266667	36.0867	0.786667	0.0414039	0.341844	0.0414039	0.179151
3	F	1	35.9933	36.0067	36.1	35.5733	36	-0.0133333	35.8367	0.526667	0.0258199	0.413118	0	0.263131
35	F	3	36.3	36.3933	36.2533	35.6933	36.3467	-0.0933333	35.9733	0.56	0	0.138701	0.0516398	0.554806
36	F	4	36.2	36.3933	36.2867	35.6933	36.2967	-0.193333	35.99	0.593333	0	0.138701	0.0351866	0.554806
23	M	4	36.2867	36.5267	36.42	36.38	36.4067	-0.24	36.4	0.04	0.0351866	0.291466	0.0414039	0.280815
33	M	5	36.1667	36.5533	36.4933	36.7667	36.36	-0.386667	36.63	-0.273333	0.048795	0.322638	0.0258199	0.500951
20	F	3	36.4067	36.9267	36.5	37.4867	36.6667	-0.52	36.9933	-0.986667	0.0703732	0.586109	0	0.465781
30	F	4	36.3533	37.0267	36.5867	37.5067	36.69	-0.673333	37.0467	-0.92	0.112546	0.484719	0.0351866	0.246306
27	M	2	36.42	37.26	36.5	36.6933	36.84	-0.84	36.5967	-0.193333	0.0774597	0.315776	0	0.148645
40	F	2	36.42	37.26	36.5	36.6933	36.84	-0.84	36.5967	-0.193333	0.0774597	0.315776	0	0.148645
21	M	5	36.4	37.2667	36.5	37.44	36.8333	-0.866667	36.97	-0.94	0	0.339467	0	0.337639
5	F	2	36.1933	38.1133	36.3	37.9467	37.1533	-1.92	37.1233	-1.64667	0.0258199	0.526263	0	0.322638

## Sheet: Sheet3 (2)
Subject	Gender	Age	Skin color	avg-r1-N	avg-std-r1-n	avg-std-r1-c	diff R1 in %	avg-std-r2-n	avg-std-r2-c	diff R2 in %	avg-r1-c		avg-r2-N	avg-r2-c	diff R2 in %	avg-r1	diff-r1	avg-r2	diff-r2	STD-N-r1	STD-C-r1	STD-N-r2	STD-C-r2
25	F	31-35	1	35.3667	35.37 (0.63)	33.37 (0.22)	5.66	34.73 (0.5)	32.73 (0.23)	5.74	33.3667		34.7267	32.7333	5.74007	34.3667	2	33.73	1.99333	0.634335	0.222539	0.504928	0.231969
3	F	51-55	1	35.9933	35.99 (0.03)	36.01 (0.41)	-0.04	36.1 (0)	35.57 (0.26)	1.46	36.0067		36.1	35.5733	1.45891	36	-0.0133333	35.8367	0.526667	0.0258199	0.413118	7.35482e-15	0.263131
8	F	31-35	2	33.7733	33.77 (0.33)	29.94 (1.1)	11.35	35.52 (0.6)	33.2 (0.84)	6.53	29.94		35.52	33.2	6.53153	31.8567	3.83333	34.36	2.32	0.332666	1.09792	0.601427	0.838366
9	F	31-35	2	32	32 (0)	30.09 (0.55)	5.96	32.31 (0.16)	29.61 (0.3)	8.34	30.0933		32.3067	29.6133	8.33677	31.0467	1.90667	30.96	2.69333	0	0.553517	0.157963	0.302056
24	F	31-35	2	33.06	33.06 (0.09)	30.58 (0.39)	7.5	33.48 (0.23)	30.51 (0.34)	8.86	30.58		33.48	30.5133	8.86101	31.82	2.48	31.9967	2.96667	0.0910259	0.387667	0.227408	0.344065
40	F	31-35	2	36.42	36.42 (0.08)	37.26 (0.32)	-2.31	36.5 (0)	36.69 (0.15)	-0.53	37.26		36.5	36.6933	-0.52968	36.84	-0.84	36.5967	-0.193333	0.0774597	0.315776	0	0.148645
1	M	36-40	2	35.9467	35.95 (0.05)	33.47 (0.23)	6.9	35.96 (0.05)	33 (0.31)	8.23	33.4667		35.96	33	8.23137	34.7067	2.48	34.48	2.96	0.0516398	0.228869	0.0507093	0.311677
27	M	41-45	2	36.42	36.42 (0.08)	37.26 (0.32)	-2.31	36.5 (0)	36.69 (0.15)	-0.53	37.26		36.5	36.6933	-0.52968	36.84	-0.84	36.5967	-0.193333	0.0774597	0.315776	0	0.148645
4	M	51-55	2	36	36 (0)	34.82 (0.38)	3.28	36 (0)	35.37 (0.45)	1.74	34.82		36	35.3733	1.74074	35.41	1.18	35.6867	0.626667	0	0.37645	0	0.44955
5	F	51-55	2	36.1933	36.19 (0.03)	38.11 (0.53)	-5.3	36.3 (0)	37.95 (0.32)	-4.54	38.1133		36.3	37.9467	-4.53627	37.1533	-1.92	37.1233	-1.64667	0.0258199	0.526263	7.35482e-15	0.322638
6	M	51-55	2	35.8	35.8 (0)	33.17 (0.64)	7.34	35.86 (0.05)	34.24 (0.28)	4.52	33.1733		35.86	34.24	4.51757	34.4867	2.62667	35.05	1.62	7.35482e-15	0.63748	0.0507093	0.282337
19	F	18-24	3	35.8	35.8 (0.07)	32.68 (0.2)	8.72	35.8 (0.06)	32.93 (0.41)	8.03	32.68		35.8	32.9267	8.02607	34.24	3.12	34.3633	2.87333	0.0723747	0.19518	0.0560612	0.411733
20	F	18-24	3	36.4067	36.41 (0.07)	36.93 (0.59)	-1.43	36.5 (0)	37.49 (0.47)	-2.7	36.9267		36.5	37.4867	-2.7032	36.6667	-0.52	36.9933	-0.986667	0.0703732	0.586109	0	0.465781
34	F	18-24	3	36.42	36.42 (0.04)	36.39 (0.34)	0.07	36.48 (0.04)	35.69 (0.18)	2.16	36.3933		36.48	35.6933	2.15643	36.4067	0.0266667	36.0867	0.786667	0.0414039	0.341844	0.0414039	0.179151
35	F	18-24	3	36.3	36.3 (0)	36.39 (0.14)	-0.26	36.25 (0.05)	35.69 (0.55)	1.54	36.3933		36.2533	35.6933	1.54469	36.3467	-0.0933333	35.9733	0.56	7.35482e-15	0.138701	0.0516398	0.554806
13	M	25-30	3	36.1	36.1 (0)	34.85 (0.44)	3.47	36.1 (0)	34.87 (0.29)	3.42	34.8467		36.1	34.8667	3.41644	35.4733	1.25333	35.4833	1.23333	7.35482e-15	0.443793	7.35482e-15	0.294392
15	F	25-30	3	33.8933	33.89 (0.03)	32.11 (0.31)	5.25	33.29 (0.42)	31.57 (0.5)	5.19	32.1133		33.2933	31.5667	5.18622	33.0033	1.78	32.43	1.72667	0.0258199	0.306749	0.418273	0.500951
12	F	31-35	3	36.08	36.08 (0.04)	35.05 (0.18)	2.86	36.17 (0.05)	35.03 (0.35)	3.13	35.0467		36.1667	35.0333	3.13364	35.5633	1.03333	35.6	1.13333	0.0414039	0.184649	0.048795	0.35389
2	M	36-40	3	36.1533	36.15 (0.05)	33.48 (0.26)	7.39	36.3 (0)	36.41 (0.37)	-0.31	33.48		36.3	36.4133	-0.312213	34.8167	2.67333	36.3567	-0.113333	0.0516398	0.256905	7.35482e-15	0.36619
11	M	41-45	3	36.0067	36.01 (0.03)	33.69 (0.4)	6.44	36 (0)	33.62 (0.48)	6.61	33.6867		36	33.62	6.61111	34.8467	2.32	34.81	2.38	0.0258199	0.40332	0	0.481367
37	M	41-45	3	34.4133	34.41 (0.04)	32.75 (0.33)	4.84	35.92 (0.04)	32.61 (0.45)	9.21	32.7467		35.92	32.6133	9.20564	33.58	1.66667	34.2667	3.30667	0.0351866	0.327036	0.0414039	0.450185
38	F	46-50	3	35.9	35.9 (0)	31.51 (0.42)	12.22	34.48 (0.37)	32.01 (0.26)	7.17	31.5133		34.48	32.0067	7.17324	33.7067	4.38667	33.2433	2.47333	7.35482e-15	0.417247	0.368782	0.257645
22	M	56-60	3	36.1067	36.11 (0.03)	33.29 (0.71)	7.81	36.1 (0)	34.15 (0.3)	5.39	33.2867		36.1	34.1533	5.39243	34.6967	2.82	35.1267	1.94667	0.0258199	0.714009	7.35482e-15	0.297289
16	M	18-24	4	35.9	35.9 (0)	34.53 (0.32)	3.81	35.86 (0.05)	33.32 (0.6)	7.08	34.5333		35.86	33.32	7.0831	35.2167	1.36667	34.59	2.54	7.35482e-15	0.322195	0.0507093	0.604979
36	F	18-24	4	36.2	36.2 (0)	36.39 (0.14)	-0.53	36.29 (0.04)	35.69 (0.55)	1.64	36.3933		36.2867	35.6933	1.63513	36.2967	-0.193333	35.99	0.593333	7.35482e-15	0.138701	0.0351866	0.554806
7	F	25-30	4	36.0067	36.01 (0.06)	34.41 (0.43)	4.43	36.1 (0)	36.07 (0.29)	0.07	34.4133		36.1	36.0733	0.0738689	35.21	1.59333	36.0867	0.0266667	0.0593617	0.430725	7.35482e-15	0.289005
32	F	25-30	4	36	36 (0)	34.73 (0.32)	3.52	36 (0)	33.73 (0.37)	6.31	34.7333		36	33.7267	6.31481	35.3667	1.26667	34.8633	2.27333	0	0.31997	0	0.371227
14	F	31-35	4	33.32	33.32 (0.17)	31.37 (0.23)	5.84	32.97 (0.06)	30.87 (0.47)	6.39	31.3733		32.9733	30.8667	6.389	32.3467	1.94667	31.92	2.10667	0.169874	0.231352	0.0593617	0.468534
28	F	31-35	4	36	36 (0)	34.58 (0.73)	3.94	36.1 (0)	35.07 (0.45)	2.86	34.58		36.1	35.0667	2.86242	35.29	1.42	35.5833	1.03333	0	0.731144	7.35482e-15	0.448277
29	F	31-35	4	36.1	36.1 (0)	35.11 (0.37)	2.73	36.1 (0)	34.75 (0.31)	3.75	35.1133		36.1	34.7467	3.74885	35.6067	0.986667	35.4233	1.35333	7.35482e-15	0.36619	7.35482e-15	0.309069
30	F	31-35	4	36.3533	36.35 (0.11)	37.03 (0.48)	-1.85	36.59 (0.04)	37.51 (0.25)	-2.51	37.0267		36.5867	37.5067	-2.51458	36.69	-0.673333	37.0467	-0.92	0.112546	0.484719	0.0351866	0.246306
39	F	31-35	4	33.42	33.42 (0.04)	30.46 (0.34)	8.86	32.56 (0.28)	29.69 (0.28)	8.82	30.46		32.56	29.6867	8.82473	31.94	2.96	31.1233	2.87333	0.0414039	0.341844	0.282337	0.279966
17	F	36-40	4	34	34 (0)	32.19 (0.32)	5.33	33.74 (0.2)	31.73 (0.14)	5.95	32.1867		33.74	31.7333	5.94744	33.0933	1.81333	32.7367	2.00667	0	0.322638	0.202837	0.139728
23	M	36-40	4	36.2867	36.29 (0.04)	36.53 (0.29)	-0.66	36.42 (0.04)	36.38 (0.28)	0.11	36.5267		36.42	36.38	0.10983	36.4067	-0.24	36.4	0.04	0.0351866	0.291466	0.0414039	0.280815
10	F	25-30	5	36.2	36.2 (0)	35.39 (0.44)	2.25	36.2 (0)	34.81 (0.46)	3.83	35.3867		36.2	34.8133	3.83057	35.7933	0.813333	35.5067	1.38667	7.35482e-15	0.443793	7.35482e-15	0.461158
18	F	25-30	5	33.2667	33.27 (0.07)	30.43 (0.2)	8.52	33.28 (0.06)	29.47 (0.41)	11.46	30.4333		33.28	29.4667	11.4583	31.85	2.83333	31.3733	3.81333	0.0723747	0.19518	0.0560612	0.411733
26	F	25-30	5	35.8	35.8 (0)	33.07 (0.47)	7.64	35.8 (0)	32.97 (0.23)	7.9	33.0667		35.8	32.9733	7.89572	34.4333	2.73333	34.3867	2.82667	7.35482e-15	0.471573	7.35482e-15	0.234419
31	F	31-35	5	35.88	35.88 (0.11)	32.84 (0.48)	8.47	35.99 (0.04)	32.63 (0.25)	9.34	32.84		35.9933	32.6333	9.33506	34.36	3.04	34.3133	3.36	0.112546	0.484719	0.0351866	0.246306
33	M	36-40	5	36.1667	36.17 (0.05)	36.55 (0.32)	-1.07	36.49 (0.03)	36.77 (0.5)	-0.75	36.5533		36.4933	36.7667	-0.748995	36.36	-0.386667	36.63	-0.273333	0.048795	0.322638	0.0258199	0.500951
21	M	46-50	5	36.4	36.4 (0)	37.27 (0.34)	-2.38	36.5 (0)	37.44 (0.34)	-2.58	37.2667		36.5	37.44	-2.57534	36.8333	-0.866667	36.97	-0.94	7.35482e-15	0.339467	0	0.337639
													2.48				2.96
													2.67333				-0.113333
													-0.0133333				0.526667
													1.18				0.626667
													-1.92				-1.64667
													2.62667				1.62
													1.59333				0.0266667
													3.83333				2.32
													1.90667				2.69333
													0.813333				1.38667
													2.32				2.38
													1.03333				1.13333
													1.25333				1.23333
													1.94667				2.10667
													1.78				1.72667
													1.36667				2.54
													1.81333				2.00667
													2.83333				3.81333
													3.12				2.87333
													-0.52				-0.986667
													-0.866667				-0.94
													2.82				1.94667
													-0.24				0.04
													2.48				2.96667
													2				1.99333
													2.73333				2.82667
													-0.84				-0.193333
													1.42				1.03333
													0.986667				1.35333
													-0.673333				-0.92
													3.04				3.36
													1.26667				2.27333
													-0.386667				-0.273333
													0.0266667				0.786667
													-0.0933333				0.56
													-0.193333				0.593333
													1.66667				3.30667
													4.38667				2.47333
													2.96				2.87333
													-0.84				-0.193333

## Sheet: Sheet1
1		2		3		4		5		6		7		8		9

## Sheet: 1
Date	Participant #	Thomas	Skin color	2	Age	36-40	Gender	M						18-24
														25-30
	Round 1a	Round 1b	Round 2a	Round 2b		Room temp	23.2							31-35
Order	Normal: 1	Thermal	Thermal: 1	Normal										36-40
1	35.9	33.5	33	36		0	-0.1							41-45
2	35.9	33.5	32.9	36		0	0							46-50
3	35.9	33.5	32.9	36		-0.2	0.4							51-55
4	35.9	33.3	33.3	36		0	-0.4							56-60
5	35.9	33.3	32.9	36		0	-0.2							61-65
6	35.9	33.3	32.7	36		0	0.1							66-70
7	35.9	33.3	32.8	36		-0.1	-0.3
8	35.9	33.2	32.5	36		0.1	0
9	36	33.3	32.5	36		0.3	1.1
10	36	33.6	33.6	35.9		0	-0.4
11	36	33.6	33.2	35.9		0.5	0
12	36	34.1	33.2	35.9		-0.4	0.2
13	36	33.7	33.4	35.9		-0.4	-0.3
14	36	33.3	33.1	35.9		0.2	-0.1
15	36	33.5	33	35.9		-0.0333333	0
AVG	35.9467	33.4667	33	35.96
DIFF	2.48		2.96
AVG-R1	34.7067		AVG-R2	34.48
STD-R1	0.0516398	0.228869	0.311677	0.0507093

## Sheet: 2
Date	Participant #	Tom	Skin color	3	Age	36-40	Gender	M		Room temp	22.9	23.6		18-24
											Start	End		25-30
	Round 1a	Round 1b	Round 2a	Round 2b										31-35
Order	Normal: 1	Thermal	Thermal: 1	Normal										36-40
1	36.1	33.4	37.1	36.3		0.1	-0.5							41-45
2	36.1	33.5	36.6	36.3		0	-0.5							46-50
3	36.1	33.5	36.1	36.3		-0.2	0.1							51-55
4	36.1	33.3	36.2	36.3		0	-0.1							56-60
5	36.1	33.3	36.1	36.3		0	-0.1							61-65
6	36.1	33.3	36	36.3		0.1	1.1							66-70
7	36.1	33.4	37.1	36.3		-0.2	-0.4
8	36.2	33.2	36.7	36.3		0.1	-0.4
9	36.2	33.3	36.3	36.3		0.2	-0.1
10	36.2	33.5	36.2	36.3		0.3	0
11	36.2	33.8	36.2	36.3		0.4	0.3
12	36.2	34.2	36.5	36.3		-0.5	0.3
13	36.2	33.7	36.8	36.3		-0.4	-0.7
14	36.2	33.3	36.1	36.3		0.2	0.1
15	36.2	33.5	36.2	36.3		-0.02	0.213333
AVG	36.1533	33.48	36.4133	36.3
DIFF	2.67333		-0.113333
AVG-R1	34.8167		AVG-R2	36.3567
STD-R1	0.0516398	0.256905	0.36619	7.35482e-15

## Sheet: 3
Date	Participant #	Stefan	Skin color	1	Age	51-55	Gender	F						18-24
														25-30
	Round 1a	Round 1b	Round 2a	Round 2b		Room temp	22.7	33						31-35
Order	Normal	Thermal: 1	Thermal	Cam: 1			Start	End						36-40
1	35.9	35.8	35.4	36.1		-0.4	-0.2							41-45
2	36	35.4	35.2	36.1		-0.2	0.2							46-50
3	36	35.2	35.4	36.1		0.4	0.2							51-55
4	36	35.6	35.6	36.1		0.2	-0.1							56-60
5	36	35.8	35.5	36.1		0	0.6							61-65
6	36	35.8	36.1	36.1		0.3	-0.6							66-70
7	36	36.1	35.5	36.1		0	-0.1
8	36	36.1	35.4	36.1		0	0.3
9	36	36.1	35.7	36.1		0.4	-0.1
10	36	36.5	35.6	36.1		-0.1	-0.1
11	36	36.4	35.5	36.1		0.3	0.7
12	36	36.7	36.2	36.1		-0.3	-0.7
13	36	36.4	35.5	36.1		-0.3	0.1
14	36	36.1	35.6	36.1		0	-0.2
15	36	36.1	35.4	36.1		-0.0933333	0.173333
AVG	35.9933	36.0067	35.5733	36.1
DIFF	-0.0133333		0.526667
AVG-R1	36		AVG-R2	35.8367
	0.0258199	0.413118	0.263131	7.35482e-15

## Sheet: 4
Date	Participant #	Catherine	Skin color	2	Age	51-55	Gender	M						18-24
														25-30
	Round 1a	Round 1b	Round 2a	Round 2b		Room temp	22.9	23.4						31-35
Order	Normal	Thermal 1	Thermal 1	Normal			Start	End						36-40
1	36	34.9	35.6	36		0.4	-0.4							41-45
2	36	35.3	35.2	36		-0.8	0							46-50
3	36	34.5	35.2	36		-0.1	0.4							51-55
4	36	34.4	35.6	36		0	0.3							56-60
5	36	34.4	35.9	36		0.1	0.2							61-65
6	36	34.5	36.1	36		0.1	-0.9							66-70
7	36	34.6	35.2	36		0.2	-0.5
8	36	34.8	34.7	36		0.2	0.1
9	36	35	34.8	36		0.1	0
10	36	35.1	34.8	36		0.2	0.2
11	36	35.3	35	36		0.3	0.2
12	36	35.6	35.2	36		-0.8	0.8
13	36	34.8	36	36		-0.1	-0.4
14	36	34.7	35.6	36		-0.3	0.1
15	36	34.4	35.7	36		0.42	-0.326667
AVG	36	34.82	35.3733	36
DIFF	1.18		0.626667
AVG-R1	35.41		AVG-R2	35.6867
	0	0.37645	0.44955	0

## Sheet: 5
Date	Participant #	Lisa	Skin color	2	Age	51-55	Gender	F						18-24
														25-30
	Round 1a	Round 1b	Round 2a	Round 2b		Room temp	22.7	23.1						31-35
Order	Normal	Thermal 1	Normal	Thermal 1			Start	End						36-40
1	36.1	37.8	36.3	38.9		-0.7	-1.2							41-45
2	36.2	37.1	36.3	37.7		0.6	-0.1							46-50
3	36.2	37.7	36.3	37.6		-0.1	0.1							51-55
4	36.2	37.6	36.3	37.7		0.1	0.2							56-60
5	36.2	37.7	36.3	37.9		0.5	0.1							61-65
6	36.2	38.2	36.3	38		0.3	0.1							66-70
7	36.2	38.5	36.3	38.1		0.7	-0.4
8	36.2	39.2	36.3	37.7		-1.1	0
9	36.2	38.1	36.3	37.7		0.1	0.1
10	36.2	38.2	36.3	37.8		-0.4	0.1
11	36.2	37.8	36.3	37.9		0.3	0
12	36.2	38.1	36.3	37.9		0.3	0.3
13	36.2	38.4	36.3	38.2		0.1	0
14	36.2	38.5	36.3	38.2		0.3	-0.3
15	36.2	38.8	36.3	37.9		-0.686667	0.0466667
AVG	36.1933	38.1133	36.3	37.9467
DIFF	-1.92		-1.64667
AVG-R1	37.1533		AVG-R2	37.1233
	0.0258199	0.526263	7.35482e-15	0.322638

## Sheet: 6
Date	Participant #	Adrian	Skin color	2	Age	51-55	Gender	M						18-24
														25-30
	Round 1a	Round 1b	Round 2a	Round 2b		Room temp	23.1	23.2						31-35
Order	Normal 1	Thermal	Normal 1	Thermal			Start	End						36-40
1	35.8	32.9	35.8	33.8		-0.3	0.2							41-45
2	35.8	32.6	35.8	34		0.6	0							46-50
3	35.8	33.2	35.8	34		-0.6	0.5							51-55
4	35.8	32.6	35.8	34.5		0	-0.3							56-60
5	35.8	32.6	35.8	34.2		0.4	0.1							61-65
6	35.8	33	35.8	34.3		-0.3	0.1							66-70
7	35.8	32.7	35.9	34.4		0	0
8	35.8	32.7	35.9	34.4		0.3	-0.1
9	35.8	33	35.9	34.3		0.2	-0.3
10	35.8	33.2	35.9	34		-0.2	0
11	35.8	33	35.9	34		0.1	0
12	35.8	33.1	35.9	34		1.2	0.3
13	35.8	34.3	35.9	34.3		0.2	0.6
14	35.8	34.5	35.9	34.9		-0.3	-0.4
15	35.8	34.2	35.9	34.5		-1.02667	-0.26
AVG	35.8	33.1733	35.86	34.24
DIFF	2.62667		1.62
AVG-R1	34.4867		AVG-R2	35.05
	7.35482e-15	0.63748	0.0507093	0.282337

## Sheet: 7
Date	Participant #	7	Skin color	4	Age	25-30	Gender	F						18-24
														25-30
	Round 1a	Round 1b	Round 2a	Round 2b		Room temp	22.9	23						31-35
Order	Normal	Thermal 1	Normal	Thermal 1			Start	End						36-40
1	35.9	34.4	36.1	36.2		-0.3	0.1							41-45
2	35.9	34.1	36.1	36.3		-0.1	0.1							46-50
3	36	34	36.1	36.4		-0.1	0.3							51-55
4	36	33.9	36.1	36.7		0	-0.3							56-60
5	36	33.9	36.1	36.4		0.2	-0.4							61-65
6	36	34.1	36.1	36		0.2	-0.4							66-70
7	36	34.3	36.1	35.6		0.2	0.3
8	36	34.5	36.1	35.9		0.2	-0.1
9	36	34.7	36.1	35.8		0.5	0.2
10	36	35.2	36.1	36		0.2	0.2
11	36	35.4	36.1	36.2		-1	-0.2
12	36	34.4	36.1	36		0.1	-0.1
13	36.1	34.5	36.1	35.9		-0.1	-0.1
14	36.1	34.4	36.1	35.8		0	0.1
15	36.1	34.4	36.1	35.9		0.0133333	0.173333
AVG	36.0067	34.4133	36.1	36.0733
DIFF	1.59333		0.0266667
AVG-R1	35.21		AVG-R2	36.0867
	0.0593617	0.430725	7.35482e-15	0.289005

[truncated: 33 more sheets: 8, 9, 10, 11, 12, 13, 14, 15, 16, 17, 18, 19, 20, 21, 22, 23, 24, 25, 26, 27 …]
